# Supplementary material for: Computational discovery of SARS-CoV-2 viral entry inhibitory peptides from Androctonus mauretanicus scorpion venom: molecular docking and molecular dynamics simulations targeting the spike protein
Source: Front Bioinform. 2026 Mar 6;6:1677524. doi: 10.3389/fbinf.2026.1677524 (PMC13044517; doi:10.3389/fbinf.2026.1677524)
Supplement: Supplementary file 2 [file DataSheet2.xlsx]

## Sheet: AM1 INTERACTIONS 
protein_residue,peptide_residue,protein_chain,peptide_chain,distance,interaction_type
GLY10,ARG403,A,B,3.2516196,Non-bonded contacts
GLY10,ARG403,A,B,3.9401574,Non-bonded contacts
GLY10,ARG403,A,B,3.8675563,Non-bonded contacts
CYS8,ARG403,A,B,3.781303,Non-bonded contacts
GLY10,ARG403,A,B,3.7522588,Non-bonded contacts
GLY10,ARG403,A,B,3.5114274,Non-bonded contacts
GLY10,ARG403,A,B,2.7584748,Non-bonded contacts
CYS8,ARG403,A,B,3.6616263,Non-bonded contacts
CYS8,ARG403,A,B,2.7229106,Hydrogen bonds
GLY10,ARG403,A,B,3.8024786,Non-bonded contacts
GLY10,ARG403,A,B,3.6299148,Non-bonded contacts
GLY10,ARG403,A,B,2.7256694,Hydrogen bonds
CYS8,ARG403,A,B,3.985517,Non-bonded contacts
GLY10,ARG403,A,B,3.2685752,Non-bonded contacts
GLY10,ARG403,A,B,2.7666993,Non-bonded contacts
CYS8,ARG403,A,B,3.8501506,Non-bonded contacts
CYS8,ARG403,A,B,3.1563966,Non-bonded contacts
GLY10,ARG403,A,B,3.260161,Non-bonded contacts
GLY11,ARG403,A,B,3.9469213,Non-bonded contacts
GLY10,ARG403,A,B,2.7593837,Non-bonded contacts
GLY10,ARG403,A,B,1.7340242,Non-bonded contacts
CYS8,ARG403,A,B,3.8452916,Non-bonded contacts
GLY10,ARG403,A,B,3.1963344,Non-bonded contacts
GLN9,ARG403,A,B,3.8269577,Non-bonded contacts
GLY10,ARG403,A,B,2.306844,Non-bonded contacts
CYS8,ARG403,A,B,2.7812002,Non-bonded contacts
CYS8,ARG403,A,B,1.7317338,Non-bonded contacts
CYS8,ARG403,A,B,3.508649,Non-bonded contacts
GLY10,ARG403,A,B,3.8802166,Non-bonded contacts
GLY10,ARG403,A,B,3.9341714,Non-bonded contacts
GLY10,ARG403,A,B,3.1848657,Non-bonded contacts
CYS8,ARG403,A,B,3.6326149,Non-bonded contacts
CYS8,ARG403,A,B,3.6555943,Non-bonded contacts
CYS8,ARG403,A,B,3.789164,Non-bonded contacts
CYS8,ARG403,A,B,3.3902624,Non-bonded contacts
LYS7,ARG403,A,B,3.9733744,Non-bonded contacts
GLY10,GLU406,A,B,3.0712826,Non-bonded contacts
GLY10,GLU406,A,B,3.7076633,Non-bonded contacts
GLN9,LYS417,A,B,3.214326,Non-bonded contacts
GLN9,LYS417,A,B,3.8892677,Non-bonded contacts
GLN9,LYS417,A,B,3.504206,Non-bonded contacts
SER15,LYS417,A,B,3.773712,Non-bonded contacts
LYS27,TYR449,A,B,3.8588293,Non-bonded contacts
LYS27,TYR449,A,B,3.9551349,Non-bonded contacts
LYS27,TYR449,A,B,3.2682421,Non-bonded contacts
LYS27,TYR449,A,B,3.9054606,Non-bonded contacts
LYS27,TYR449,A,B,3.2548406,Non-bonded contacts
LYS27,TYR449,A,B,3.7900696,Non-bonded contacts
LYS27,TYR449,A,B,3.5654962,Non-bonded contacts
LYS27,TYR449,A,B,3.3579328,Non-bonded contacts
LYS27,TYR449,A,B,2.4880106,Non-bonded contacts
LYS27,TYR449,A,B,3.4202788,Non-bonded contacts
LYS27,TYR449,A,B,3.2474818,Non-bonded contacts
LYS27,TYR449,A,B,2.7486942,Hydrogen bonds
LYS27,TYR449,A,B,3.3133917,Non-bonded contacts
LYS27,TYR449,A,B,1.7135941,Non-bonded contacts
ILE29,TYR449,A,B,3.5165987,Non-bonded contacts
LYS27,TYR449,A,B,3.5959997,Non-bonded contacts
LYS27,TYR449,A,B,2.5628364,Non-bonded contacts
ILE29,TYR449,A,B,3.325554,Non-bonded contacts
GLY11,TYR453,A,B,3.889067,Non-bonded contacts
GLY11,TYR453,A,B,3.2277808,Non-bonded contacts
GLY11,TYR453,A,B,3.9974077,Non-bonded contacts
GLY11,TYR453,A,B,3.803094,Non-bonded contacts
GLY11,TYR453,A,B,2.321628,Non-bonded contacts
SER12,TYR453,A,B,3.1551316,Non-bonded contacts
GLY11,TYR453,A,B,3.1258976,Non-bonded contacts
SER12,TYR453,A,B,3.6439145,Non-bonded contacts
GLY11,TYR453,A,B,3.4595926,Non-bonded contacts
GLY11,TYR453,A,B,3.8515966,Non-bonded contacts
GLN9,TYR453,A,B,3.913515,Non-bonded contacts
GLY11,TYR453,A,B,3.076267,Non-bonded contacts
GLN9,TYR453,A,B,3.6689327,Non-bonded contacts
GLY11,TYR453,A,B,2.2176268,Non-bonded contacts
SER12,TYR453,A,B,2.9688497,Non-bonded contacts
GLY11,TYR453,A,B,3.158562,Non-bonded contacts
SER12,TYR453,A,B,3.7482865,Non-bonded contacts
GLY11,TYR453,A,B,3.9649746,Non-bonded contacts
GLN9,TYR453,A,B,3.701567,Non-bonded contacts
GLN9,TYR453,A,B,2.706398,Hydrogen bonds
GLY11,TYR453,A,B,2.3545527,Non-bonded contacts
SER12,TYR453,A,B,3.8851962,Non-bonded contacts
GLY10,TYR453,A,B,3.7066185,Non-bonded contacts
SER12,TYR453,A,B,2.0959969,Non-bonded contacts
SER12,TYR453,A,B,3.5297604,Non-bonded contacts
SER12,TYR453,A,B,3.9008934,Non-bonded contacts
GLY11,TYR453,A,B,3.0668905,Hydrogen bonds
SER12,TYR453,A,B,2.9835231,Hydrogen bonds
SER12,TYR453,A,B,3.7409396,Non-bonded contacts
GLY10,TYR453,A,B,3.7587216,Non-bonded contacts
GLY11,TYR453,A,B,3.911271,Non-bonded contacts
GLY11,TYR453,A,B,3.8847873,Non-bonded contacts
GLN9,TYR453,A,B,2.8458211,Non-bonded contacts
GLY10,TYR453,A,B,3.3841803,Non-bonded contacts
GLN9,TYR453,A,B,1.7905831,Non-bonded contacts
GLY11,TYR453,A,B,2.5192165,Non-bonded contacts
GLY10,TYR453,A,B,3.1187718,Non-bonded contacts
SER12,TYR453,A,B,2.4924743,Non-bonded contacts
SER12,TYR453,A,B,3.4502008,Non-bonded contacts
GLY11,TYR453,A,B,3.1633627,Non-bonded contacts
SER12,TYR453,A,B,3.462996,Non-bonded contacts
GLY10,TYR453,A,B,3.5160046,Non-bonded contacts
SER15,LEU455,A,B,3.6470945,Non-bonded contacts
GLN9,LEU455,A,B,3.9552479,Non-bonded contacts
GLN9,LEU455,A,B,3.5003426,Non-bonded contacts
SER15,LEU455,A,B,3.9154704,Non-bonded contacts
SER15,LEU455,A,B,3.4574888,Non-bonded contacts
SER15,LEU455,A,B,2.5344896,Non-bonded contacts
ALA14,LEU455,A,B,3.5408773,Hydrophobic interactions
ALA14,LEU455,A,B,3.654747,Hydrophobic interactions
ARG18,PHE456,A,B,3.4467304,Non-bonded contacts
ARG18,PHE456,A,B,3.4166586,Non-bonded contacts
ARG18,PHE456,A,B,3.3591974,Non-bonded contacts
SER15,PHE456,A,B,3.9563525,Non-bonded contacts
ARG18,PHE456,A,B,3.9714808,Non-bonded contacts
ARG18,PHE456,A,B,3.5653005,Non-bonded contacts
ARG18,PHE456,A,B,3.2556853,Non-bonded contacts
SER15,PHE456,A,B,3.5180798,Non-bonded contacts
SER15,PHE456,A,B,3.3986874,Non-bonded contacts
SER15,PHE456,A,B,3.7415001,Non-bonded contacts
SER15,PHE456,A,B,3.8125799,Non-bonded contacts
SER15,PHE456,A,B,3.7631993,Non-bonded contacts
ARG18,PHE456,A,B,3.87052,Non-bonded contacts
SER15,PHE456,A,B,3.8777344,Non-bonded contacts
SER15,PHE456,A,B,3.7780907,Non-bonded contacts
ALA14,PHE456,A,B,3.6147797,Hydrophobic interactions
ARG18,TYR473,A,B,3.6672454,Non-bonded contacts
ARG18,TYR473,A,B,2.7014322,Non-bonded contacts
ARG18,TYR473,A,B,3.9170449,Non-bonded contacts
ARG18,TYR473,A,B,3.8117278,Non-bonded contacts
ARG18,TYR473,A,B,3.430589,Non-bonded contacts
ARG18,TYR473,A,B,3.4962275,Non-bonded contacts
ARG18,TYR473,A,B,3.4255807,Non-bonded contacts
ARG18,TYR473,A,B,3.7853696,Non-bonded contacts
ARG18,ALA475,A,B,3.8523908,Non-bonded contacts
ARG18,ALA475,A,B,3.1783872,Non-bonded contacts
ARG18,ALA475,A,B,2.4171774,Non-bonded contacts
ARG18,ALA475,A,B,3.1543725,Non-bonded contacts
ALA24,TYR489,A,B,3.4128785,Non-bonded contacts
ALA24,TYR489,A,B,3.4852884,Non-bonded contacts
ALA24,TYR489,A,B,2.8981533,Non-bonded contacts
ALA24,TYR489,A,B,3.8824096,Non-bonded contacts
ALA24,TYR489,A,B,3.7959185,Non-bonded contacts
ALA24,TYR489,A,B,3.433232,Non-bonded contacts
ALA24,TYR489,A,B,3.3784661,Non-bonded contacts
ALA24,TYR489,A,B,2.3605149,Non-bonded contacts
ALA24,TYR489,A,B,3.334647,Non-bonded contacts
VAL23,TYR489,A,B,3.8549547,Non-bonded contacts
ARG18,TYR489,A,B,3.8484082,Non-bonded contacts
ALA24,TYR489,A,B,2.9982445,Non-bonded contacts
ALA24,TYR489,A,B,3.7018638,Non-bonded contacts
ALA24,TYR489,A,B,3.7541072,Non-bonded contacts
ALA24,TYR489,A,B,2.4239523,Non-bonded contacts
ALA24,TYR489,A,B,3.3125522,Non-bonded contacts
GLY22,TYR489,A,B,3.7783904,Non-bonded contacts
VAL23,TYR489,A,B,3.6748645,Non-bonded contacts
VAL23,TYR489,A,B,3.9762223,Non-bonded contacts
ALA24,TYR489,A,B,2.9631126,Non-bonded contacts
ALA24,TYR489,A,B,3.6637208,Non-bonded contacts
GLY22,TYR489,A,B,2.9326649,Hydrogen bonds
GLY22,TYR489,A,B,3.5835917,Non-bonded contacts
VAL23,TYR489,A,B,3.946935,Non-bonded contacts
VAL23,TYR489,A,B,3.6933088,Non-bonded contacts
VAL23,TYR489,A,B,3.130202,Non-bonded contacts
VAL23,TYR489,A,B,3.8699455,Non-bonded contacts
ALA24,TYR489,A,B,2.9394212,Non-bonded contacts
ALA24,TYR489,A,B,3.4295464,Non-bonded contacts
GLY22,TYR489,A,B,2.01418,Non-bonded contacts
GLY22,TYR489,A,B,2.8312967,Non-bonded contacts
VAL23,TYR489,A,B,3.199005,Non-bonded contacts
VAL23,TYR489,A,B,2.8919976,Non-bonded contacts
VAL23,TYR489,A,B,3.5044427,Non-bonded contacts
SER12,GLN493,A,B,3.6344676,Non-bonded contacts
SER12,GLN493,A,B,3.6009972,Non-bonded contacts
SER12,GLN493,A,B,3.6289349,Non-bonded contacts
SER12,GLN493,A,B,3.7331514,Non-bonded contacts
SER12,GLN493,A,B,3.9362438,Non-bonded contacts
ALA14,GLN493,A,B,3.8217132,Non-bonded contacts
ALA14,GLN493,A,B,3.8462658,Non-bonded contacts
ALA14,GLN493,A,B,3.8209372,Non-bonded contacts
ALA14,GLN493,A,B,3.7244108,Non-bonded contacts
SER12,SER494,A,B,3.630635,Non-bonded contacts
SER12,SER494,A,B,3.2164533,Non-bonded contacts
SER12,SER494,A,B,2.8727555,Hydrogen bonds
SER12,SER494,A,B,2.069413,Non-bonded contacts
GLY11,SER494,A,B,3.6507964,Non-bonded contacts
GLY11,SER494,A,B,3.2628324,Hydrogen bonds
SER12,SER494,A,B,3.6948628,Non-bonded contacts
SER12,SER494,A,B,3.5014613,Non-bonded contacts
GLY11,TYR495,A,B,3.8944612,Non-bonded contacts
GLY11,TYR495,A,B,3.7866604,Non-bonded contacts
GLY11,TYR495,A,B,3.9167926,Non-bonded contacts
GLY11,TYR495,A,B,3.946707,Non-bonded contacts
GLY11,TYR495,A,B,3.3952472,Non-bonded contacts
GLY11,TYR495,A,B,3.9814963,Non-bonded contacts
GLY11,TYR495,A,B,3.893618,Non-bonded contacts
GLY11,TYR495,A,B,3.8551707,Non-bonded contacts
GLY11,GLY496,A,B,3.1041665,Hydrogen bonds
CYS28,GLY496,A,B,3.610171,Non-bonded contacts
CYS28,GLY496,A,B,3.812234,Non-bonded contacts
CYS28,GLY496,A,B,3.1725695,Hydrogen bonds
SER12,GLY496,A,B,3.864911,Non-bonded contacts
GLY11,GLY496,A,B,3.5403466,Non-bonded contacts
GLY11,GLY496,A,B,3.1347585,Non-bonded contacts
GLY11,GLY496,A,B,2.1507843,Non-bonded contacts
CYS28,GLY496,A,B,3.959907,Non-bonded contacts
ASN30,GLN498,A,B,3.8067007,Non-bonded contacts
ASN30,GLN498,A,B,2.6948495,Non-bonded contacts
ASN30,GLN498,A,B,3.6084602,Non-bonded contacts
ILE29,GLN498,A,B,3.97019,Non-bonded contacts
ASN30,GLN498,A,B,3.2556632,Non-bonded contacts
ASN30,GLN498,A,B,3.9731736,Non-bonded contacts
ASN30,GLN498,A,B,3.4833667,Hydrogen bonds
ILE29,GLN498,A,B,3.7257671,Non-bonded contacts
CYS28,GLN498,A,B,3.4159882,Hydrogen bonds
ILE29,GLN498,A,B,3.3920481,Non-bonded contacts
ASN30,GLN498,A,B,1.881975,Non-bonded contacts
ASN30,GLN498,A,B,2.8084466,Hydrogen bonds
ASN30,GLN498,A,B,3.9474974,Non-bonded contacts
ILE29,GLN498,A,B,3.3994086,Non-bonded contacts
ILE29,GLN498,A,B,3.0248902,Non-bonded contacts
ILE29,GLN498,A,B,3.7559946,Non-bonded contacts
ILE29,GLN498,A,B,3.6524563,Non-bonded contacts
ASN30,GLN498,A,B,3.7753768,Non-bonded contacts
ASN30,GLN498,A,B,3.1020555,Non-bonded contacts
ASN30,GLN498,A,B,3.632368,Non-bonded contacts
ASN30,GLN498,A,B,3.6677759,Non-bonded contacts
ASN30,GLN498,A,B,3.2217093,Non-bonded contacts
ILE29,GLN498,A,B,3.8190472,Non-bonded contacts
ILE29,GLN498,A,B,3.8759708,Non-bonded contacts
ILE29,GLN498,A,B,2.8348067,Non-bonded contacts
ASN30,GLN498,A,B,3.8907385,Non-bonded contacts
ASN30,THR500,A,B,3.9781806,Non-bonded contacts
ASN30,THR500,A,B,3.3321793,Non-bonded contacts
ASN30,THR500,A,B,3.9128053,Non-bonded contacts
ASN30,THR500,A,B,2.7395577,Hydrogen bonds
ASN30,THR500,A,B,3.957937,Non-bonded contacts
ASN30,THR500,A,B,3.9316936,Non-bonded contacts
ASN30,THR500,A,B,2.9910388,Non-bonded contacts
ASN30,THR500,A,B,1.7912201,Non-bonded contacts
ASN30,THR500,A,B,3.905453,Non-bonded contacts
ASN30,THR500,A,B,3.8585653,Non-bonded contacts
ASN30,ASN501,A,B,3.8272328,Non-bonded contacts
GLY31,ASN501,A,B,3.9462798,Non-bonded contacts
GLY31,ASN501,A,B,3.9958117,Non-bonded contacts
GLY31,ASN501,A,B,2.9789217,Non-bonded contacts
GLY31,ASN501,A,B,3.3608108,Non-bonded contacts
ASN30,ASN501,A,B,3.3970718,Non-bonded contacts
ASN30,ASN501,A,B,3.7922957,Non-bonded contacts
ASN30,ASN501,A,B,3.7541964,Non-bonded contacts
ASN30,ASN501,A,B,3.7388458,Non-bonded contacts
CYS28,ASN501,A,B,3.7997415,Non-bonded contacts
GLY31,ASN501,A,B,2.9395945,Non-bonded contacts
GLY31,ASN501,A,B,3.5339925,Non-bonded contacts
ASN30,ASN501,A,B,3.7313259,Non-bonded contacts
GLY31,ASN501,A,B,2.959854,Non-bonded contacts
GLY31,ASN501,A,B,3.3862398,Hydrogen bonds
ASN30,ASN501,A,B,2.4767249,Non-bonded contacts
ASN30,ASN501,A,B,2.9762795,Hydrogen bonds
ASN30,ASN501,A,B,3.4493196,Non-bonded contacts
ASN30,ASN501,A,B,2.9607844,Non-bonded contacts
GLY31,ASN501,A,B,3.5027404,Non-bonded contacts
GLY31,ASN501,A,B,3.973089,Non-bonded contacts
CYS28,ASN501,A,B,3.92335,Non-bonded contacts
CYS28,ASN501,A,B,3.8611834,Non-bonded contacts
CYS28,ASN501,A,B,2.8871481,Non-bonded contacts
GLY31,ASN501,A,B,2.8466465,Non-bonded contacts
GLY31,ASN501,A,B,3.6492324,Non-bonded contacts
ASN30,ASN501,A,B,3.2989602,Non-bonded contacts
ASN30,ASN501,A,B,3.8261957,Non-bonded contacts
ARG32,GLY502,A,B,3.7035224,Non-bonded contacts
ARG32,GLY502,A,B,3.8832867,Non-bonded contacts
ARG32,GLY502,A,B,3.6841493,Non-bonded contacts
ARG32,GLY502,A,B,3.787232,Non-bonded contacts
ARG32,GLY502,A,B,3.1969697,Non-bonded contacts
GLY31,GLY502,A,B,3.3948112,Non-bonded contacts
GLY31,GLY502,A,B,3.7246544,Non-bonded contacts
ASN30,GLY502,A,B,3.7507415,Non-bonded contacts
ASN30,GLY502,A,B,3.465353,Non-bonded contacts
GLY31,TYR505,A,B,3.7312424,Non-bonded contacts
GLY31,TYR505,A,B,3.508347,Non-bonded contacts
CYS8,TYR505,A,B,3.8000538,Non-bonded contacts
CYS8,TYR505,A,B,3.858453,Non-bonded contacts
CYS28,TYR505,A,B,3.8536844,Non-bonded contacts
GLY31,TYR505,A,B,3.4179566,Non-bonded contacts
GLY31,TYR505,A,B,3.9945717,Non-bonded contacts
ARG32,TYR505,A,B,3.994284,Non-bonded contacts
GLY31,TYR505,A,B,3.6705706,Non-bonded contacts
CYS8,TYR505,A,B,3.6761332,Non-bonded contacts
CYS8,TYR505,A,B,2.8767056,Non-bonded contacts
CYS8,TYR505,A,B,3.6666105,Non-bonded contacts
GLY31,TYR505,A,B,3.7873003,Non-bonded contacts
CYS8,TYR505,A,B,3.525259,Non-bonded contacts
GLY31,TYR505,A,B,3.221123,Non-bonded contacts
GLY31,TYR505,A,B,3.9872663,Non-bonded contacts
CYS8,TYR505,A,B,3.4614334,Non-bonded contacts
LYS7,TYR505,A,B,3.1651638,Non-bonded contacts
LYS7,TYR505,A,B,3.0972044,Non-bonded contacts
LYS7,TYR505,A,B,3.9122536,Non-bonded contacts
LYS6,TYR505,A,B,3.775458,Non-bonded contacts
GLY31,TYR505,A,B,3.2794647,Hydrogen bonds
CYS8,TYR505,A,B,3.3711557,Non-bonded contacts
LYS7,TYR505,A,B,3.5037296,Non-bonded contacts
LYS7,TYR505,A,B,3.0381703,Non-bonded contacts
LYS7,TYR505,A,B,3.5824254,Non-bonded contacts
LYS6,TYR505,A,B,2.9966676,Non-bonded contacts
GLY31,TYR505,A,B,2.5359042,Non-bonded contacts
GLY31,TYR505,A,B,3.695676,Non-bonded contacts
LYS6,TYR505,A,B,3.5373995,Non-bonded contacts

## Sheet: AM3 INTERACTIONS
protein_residue,peptide_residue,protein_chain,peptide_chain,distance,interaction_type
LEU15,ARG403,A,B,3.8754582,Non-bonded contacts
LEU15,ARG403,A,B,2.8312666,Hydrogen bonds
LEU15,ARG403,A,B,3.7984674,Non-bonded contacts
LEU15,ARG403,A,B,3.9103084,Non-bonded contacts
LEU15,ARG403,A,B,3.2580457,Non-bonded contacts
LEU15,ARG403,A,B,3.8627396,Non-bonded contacts
LEU15,ARG403,A,B,3.2572863,Non-bonded contacts
LEU15,ARG403,A,B,2.8863528,Non-bonded contacts
LEU15,ARG403,A,B,2.6712382,Non-bonded contacts
LEU15,ARG403,A,B,3.880114,Non-bonded contacts
LEU15,ARG403,A,B,3.403965,Non-bonded contacts
LEU15,ARG403,A,B,1.8622878,Non-bonded contacts
LEU15,ARG403,A,B,3.02329,Non-bonded contacts
LEU15,ARG403,A,B,3.1058497,Non-bonded contacts
LEU15,ARG403,A,B,3.8357408,Non-bonded contacts
LEU15,ARG403,A,B,3.863157,Non-bonded contacts
LEU15,ARG403,A,B,3.6760154,Non-bonded contacts
LEU15,ARG403,A,B,3.4903972,Non-bonded contacts
LEU15,GLU406,A,B,3.5530646,Non-bonded contacts
LEU15,GLU406,A,B,3.8496425,Non-bonded contacts
LEU15,GLU406,A,B,3.589921,Non-bonded contacts
LEU15,LYS417,A,B,3.9157403,Non-bonded contacts
LEU15,LYS417,A,B,3.7990038,Non-bonded contacts
SER14,LYS417,A,B,3.9002938,Non-bonded contacts
SER14,LYS417,A,B,3.7591825,Non-bonded contacts
SER14,LYS417,A,B,3.532328,Non-bonded contacts
SER14,LYS417,A,B,3.102294,Non-bonded contacts
SER14,LYS417,A,B,3.922225,Non-bonded contacts
SER14,LYS417,A,B,3.916167,Non-bonded contacts
SER14,LYS417,A,B,3.2325435,Hydrogen bonds
SER14,LYS417,A,B,3.1691136,Non-bonded contacts
SER14,LYS417,A,B,3.346938,Non-bonded contacts
SER14,LYS417,A,B,2.5295603,Non-bonded contacts
SER14,LYS417,A,B,3.7466745,Non-bonded contacts
CYS28,TYR449,A,B,3.0837533,Non-bonded contacts
CYS28,TYR449,A,B,3.4544673,Non-bonded contacts
LYS30,TYR449,A,B,3.3613555,Non-bonded contacts
CYS28,TYR449,A,B,2.9325778,Hydrogen bonds
CYS28,TYR449,A,B,3.8033168,Non-bonded contacts
VAL29,TYR449,A,B,3.5481246,Non-bonded contacts
VAL29,TYR449,A,B,3.1648626,Non-bonded contacts
VAL29,TYR449,A,B,3.3300648,Non-bonded contacts
VAL29,TYR449,A,B,3.9446483,Non-bonded contacts
LYS30,TYR449,A,B,3.3731182,Non-bonded contacts
LYS30,TYR449,A,B,3.872106,Non-bonded contacts
VAL29,TYR449,A,B,3.6632943,Non-bonded contacts
CYS28,TYR449,A,B,1.9847045,Non-bonded contacts
CYS28,TYR449,A,B,2.8540409,Non-bonded contacts
VAL29,TYR449,A,B,3.2479527,Non-bonded contacts
VAL29,TYR449,A,B,2.5711322,Non-bonded contacts
VAL29,TYR449,A,B,3.1002798,Non-bonded contacts
VAL29,TYR449,A,B,3.1075337,Non-bonded contacts
LEU15,TYR453,A,B,3.8146114,Non-bonded contacts
LEU15,TYR453,A,B,3.6412942,Non-bonded contacts
LEU15,TYR453,A,B,3.6501944,Non-bonded contacts
CYS28,TYR453,A,B,3.1407628,Non-bonded contacts
CYS28,TYR453,A,B,3.3619244,Non-bonded contacts
CYS28,TYR453,A,B,2.3000963,Non-bonded contacts
SER11,LEU455,A,B,3.6175165,Non-bonded contacts
SER11,LEU455,A,B,3.3989193,Non-bonded contacts
CYS12,LEU455,A,B,3.954886,Non-bonded contacts
SER11,LEU455,A,B,3.4817705,Non-bonded contacts
SER11,LEU455,A,B,3.9944901,Non-bonded contacts
SER11,LEU455,A,B,3.0959496,Non-bonded contacts
SER11,PHE456,A,B,3.6412554,Non-bonded contacts
SER11,PHE456,A,B,3.9701045,Non-bonded contacts
CYS3,GLU484,A,B,3.7667944,Non-bonded contacts
VAL24,GLU484,A,B,3.8978624,Non-bonded contacts
CYS26,GLU484,A,B,3.684845,Non-bonded contacts
VAL24,GLU484,A,B,3.240118,Non-bonded contacts
CYS3,GLU484,A,B,2.9551895,Non-bonded contacts
CYS3,GLU484,A,B,3.390995,Non-bonded contacts
CYS26,GLU484,A,B,3.689924,Non-bonded contacts
VAL24,GLU484,A,B,3.4778733,Non-bonded contacts
CYS3,GLU484,A,B,3.7688894,Non-bonded contacts
CYS26,GLU484,A,B,3.6084182,Non-bonded contacts
CYS26,GLU484,A,B,2.6276104,Non-bonded contacts
LYS25,GLU484,A,B,3.8588433,Salt bridges
LYS25,GLU484,A,B,3.8930526,Salt bridges
CYS26,GLU484,A,B,3.8968809,Non-bonded contacts
CYS26,GLU484,A,B,2.6192422,Non-bonded contacts
VAL24,GLU484,A,B,3.4578958,Non-bonded contacts
CYS3,GLU484,A,B,3.4480188,Non-bonded contacts
LYS25,GLU484,A,B,3.7831316,Salt bridges
LYS25,GLU484,A,B,3.3965063,Salt bridges
CYS26,GLU484,A,B,3.744765,Non-bonded contacts
CYS26,GLU484,A,B,2.8209307,Non-bonded contacts
LYS25,GLU484,A,B,3.2138295,Salt bridges
CYS26,GLU484,A,B,3.2779481,Non-bonded contacts
LYS25,GLU484,A,B,3.445331,Salt bridges
CYS26,GLU484,A,B,3.7699413,Non-bonded contacts
CYS26,GLU484,A,B,2.7528095,Hydrogen bonds
CYS26,GLU484,A,B,3.626301,Non-bonded contacts
CYS26,GLU484,A,B,1.8354763,Non-bonded contacts
CYS21,GLU484,A,B,3.618858,Non-bonded contacts
LYS25,GLU484,A,B,3.8424418,Salt bridges
LYS25,GLU484,A,B,3.246115,Salt bridges
VAL24,GLU484,A,B,3.6878905,Non-bonded contacts
CYS26,GLU484,A,B,2.8948092,Non-bonded contacts
CYS26,GLU484,A,B,1.6160161,Non-bonded contacts
VAL24,GLU484,A,B,2.9372995,Hydrogen bonds
CYS3,GLU484,A,B,2.500366,Non-bonded contacts
CYS3,GLU484,A,B,3.677988,Non-bonded contacts
CYS3,GLY485,A,B,3.278901,Non-bonded contacts
CYS3,GLY485,A,B,3.9296627,Non-bonded contacts
CYS3,GLY485,A,B,3.707325,Non-bonded contacts
CYS3,GLY485,A,B,3.7695181,Non-bonded contacts
VAL2,GLY485,A,B,3.676618,Non-bonded contacts
VAL2,GLY485,A,B,3.6672251,Non-bonded contacts
CYS3,GLY485,A,B,3.9540215,Non-bonded contacts
VAL2,GLY485,A,B,3.7421086,Non-bonded contacts
VAL2,GLY485,A,B,3.2348073,Non-bonded contacts
VAL2,GLY485,A,B,3.998496,Non-bonded contacts
CYS3,GLY485,A,B,3.930869,Non-bonded contacts
CYS3,GLY485,A,B,3.803012,Non-bonded contacts
VAL2,GLY485,A,B,3.7642174,Non-bonded contacts
ASN4,GLY485,A,B,3.761775,Non-bonded contacts
CYS3,GLY485,A,B,3.8545842,Non-bonded contacts
CYS3,GLY485,A,B,3.119099,Non-bonded contacts
VAL2,PHE486,A,B,3.7765632,Hydrophobic interactions
VAL2,PHE486,A,B,3.0429575,Hydrogen bonds
VAL2,PHE486,A,B,3.8780637,Hydrophobic interactions
VAL2,PHE486,A,B,3.246132,Hydrophobic interactions
THR1,PHE486,A,B,3.4752965,Hydrogen bonds
THR1,PHE486,A,B,3.5135293,Non-bonded contacts
VAL2,PHE486,A,B,3.5073895,Hydrophobic interactions
VAL2,PHE486,A,B,3.909155,Hydrophobic interactions
ASN4,PHE486,A,B,3.9998875,Non-bonded contacts
VAL2,PHE486,A,B,3.9445667,Hydrophobic interactions
VAL2,PHE486,A,B,3.6080263,Hydrophobic interactions
THR1,PHE486,A,B,3.6473627,Non-bonded contacts
THR1,PHE486,A,B,3.8361535,Non-bonded contacts
ASN4,PHE486,A,B,3.8679738,Non-bonded contacts
ASN4,PHE486,A,B,3.7979085,Non-bonded contacts
ASN4,PHE486,A,B,3.2031395,Non-bonded contacts
ASN4,PHE486,A,B,3.114584,Non-bonded contacts
ASN4,PHE486,A,B,3.638038,Non-bonded contacts
ASN4,PHE486,A,B,3.8735752,Non-bonded contacts
ASN4,PHE486,A,B,2.816436,Non-bonded contacts
VAL2,PHE486,A,B,3.7201529,Hydrophobic interactions
VAL2,PHE486,A,B,3.1657078,Hydrophobic interactions
VAL2,PHE486,A,B,3.2318132,Hydrophobic interactions
VAL2,PHE486,A,B,2.6203265,Hydrophobic interactions
THR1,PHE486,A,B,3.7934732,Non-bonded contacts
THR1,PHE486,A,B,3.6818466,Non-bonded contacts
THR1,PHE486,A,B,2.517047,Non-bonded contacts
THR1,PHE486,A,B,2.5791183,Non-bonded contacts
ARG7,ASN487,A,B,3.822852,Non-bonded contacts
ARG7,ASN487,A,B,3.3383844,Hydrogen bonds
ARG7,ASN487,A,B,3.1615872,Non-bonded contacts
ARG7,ASN487,A,B,3.6815548,Non-bonded contacts
ARG7,ASN487,A,B,3.4101574,Hydrogen bonds
ARG7,ASN487,A,B,3.8195355,Non-bonded contacts
ARG7,ASN487,A,B,3.9312272,Non-bonded contacts
ARG7,ASN487,A,B,3.6663475,Non-bonded contacts
ARG7,ASN487,A,B,3.8801775,Non-bonded contacts
ARG7,ASN487,A,B,3.53397,Non-bonded contacts
ARG7,ASN487,A,B,3.8442798,Non-bonded contacts
CYS3,CYS488,A,B,3.91228,Non-bonded contacts
ARG7,TYR489,A,B,3.6614952,Non-bonded contacts
ARG7,TYR489,A,B,3.4319952,Non-bonded contacts
ARG7,TYR489,A,B,3.6115046,Non-bonded contacts
ARG7,TYR489,A,B,3.8235326,Non-bonded contacts
ARG7,TYR489,A,B,3.0480123,Non-bonded contacts
ARG7,TYR489,A,B,3.7793276,Non-bonded contacts
ARG7,TYR489,A,B,3.309794,Non-bonded contacts
ARG7,TYR489,A,B,3.815204,Non-bonded contacts
ARG7,TYR489,A,B,1.7991942,Non-bonded contacts
ARG7,TYR489,A,B,2.786656,Hydrogen bonds
ARG7,TYR489,A,B,3.2352784,Non-bonded contacts
ARG7,TYR489,A,B,3.8973773,Non-bonded contacts
ARG7,TYR489,A,B,2.1477642,Non-bonded contacts
ARG7,TYR489,A,B,2.92821,Non-bonded contacts
ARG7,TYR489,A,B,3.1636503,Non-bonded contacts
LYS25,PHE490,A,B,3.5656874,Non-bonded contacts
LYS25,PHE490,A,B,2.9584465,Non-bonded contacts
LYS25,PHE490,A,B,3.3252046,Non-bonded contacts
LYS25,PHE490,A,B,3.8239985,Non-bonded contacts
LYS25,PHE490,A,B,3.5464053,Non-bonded contacts
LYS25,PHE490,A,B,3.1800594,Non-bonded contacts
LYS25,PHE490,A,B,3.622466,Non-bonded contacts
LYS25,PHE490,A,B,3.9600172,Non-bonded contacts
LYS25,PHE490,A,B,3.4820757,Non-bonded contacts
LYS25,LEU492,A,B,3.544622,Non-bonded contacts
LYS25,LEU492,A,B,3.9532082,Non-bonded contacts
GLU27,GLN493,A,B,3.4045975,Non-bonded contacts
GLU27,GLN493,A,B,3.4866292,Non-bonded contacts
CYS28,GLN493,A,B,3.8995214,Non-bonded contacts
GLU27,GLN493,A,B,3.3834457,Non-bonded contacts
CYS28,GLN493,A,B,3.6144385,Non-bonded contacts
CYS28,GLN493,A,B,3.6965098,Non-bonded contacts
GLU27,GLN493,A,B,3.5376894,Non-bonded contacts
CYS28,GLN493,A,B,3.4995866,Non-bonded contacts
LYS25,GLN493,A,B,3.6104047,Non-bonded contacts
CYS26,GLN493,A,B,3.454635,Hydrogen bonds
LYS25,GLN493,A,B,3.1488194,Non-bonded contacts
CYS26,GLN493,A,B,3.5124116,Non-bonded contacts
CYS26,GLN493,A,B,2.4766622,Non-bonded contacts
LYS25,GLN493,A,B,3.848092,Non-bonded contacts
GLU27,SER494,A,B,3.6037183,Non-bonded contacts
GLU27,SER494,A,B,2.6799371,Hydrogen bonds
GLU27,SER494,A,B,3.9811547,Non-bonded contacts
GLU27,SER494,A,B,3.653023,Non-bonded contacts
CYS28,SER494,A,B,3.6240225,Non-bonded contacts
GLU27,SER494,A,B,3.904656,Non-bonded contacts
GLU27,SER494,A,B,3.7939599,Non-bonded contacts
GLU27,SER494,A,B,3.890113,Non-bonded contacts
CYS28,SER494,A,B,3.1332607,Non-bonded contacts
GLU27,SER494,A,B,2.7084892,Non-bonded contacts
GLU27,SER494,A,B,1.6988595,Non-bonded contacts
GLU27,SER494,A,B,3.2587752,Non-bonded contacts
LYS30,GLY496,A,B,3.9558725,Non-bonded contacts
LYS30,GLY496,A,B,3.5202222,Non-bonded contacts
LEU17,GLY496,A,B,3.3583655,Non-bonded contacts
LYS30,GLN498,A,B,3.999016,Non-bonded contacts
LYS30,GLN498,A,B,3.6769965,Non-bonded contacts
LYS30,GLN498,A,B,3.8718402,Non-bonded contacts
LYS30,GLN498,A,B,2.891367,Hydrogen bonds
LYS30,GLN498,A,B,3.9455817,Non-bonded contacts
LYS30,GLN498,A,B,3.900102,Non-bonded contacts
LYS30,GLN498,A,B,3.6279445,Non-bonded contacts
LYS30,GLN498,A,B,3.3996365,Non-bonded contacts
LYS30,GLN498,A,B,3.5357032,Non-bonded contacts
LYS30,GLN498,A,B,3.5372343,Non-bonded contacts
LYS30,GLN498,A,B,3.623831,Non-bonded contacts
LYS30,GLN498,A,B,1.9230204,Non-bonded contacts
LYS30,GLN498,A,B,3.0300598,Non-bonded contacts
LYS30,GLN498,A,B,3.7577472,Non-bonded contacts
LYS30,GLN498,A,B,3.7968495,Non-bonded contacts
LYS30,GLN498,A,B,3.5981038,Non-bonded contacts
HIS31,GLN498,A,B,3.8966875,Non-bonded contacts
LYS30,THR500,A,B,3.705003,Non-bonded contacts
LYS30,THR500,A,B,3.8350334,Non-bonded contacts
LYS30,THR500,A,B,3.1077638,Non-bonded contacts
LYS30,THR500,A,B,3.4538515,Non-bonded contacts
LYS30,THR500,A,B,2.8794212,Non-bonded contacts
LYS30,THR500,A,B,3.4509938,Non-bonded contacts
LYS30,THR500,A,B,2.712085,Non-bonded contacts
LYS30,THR500,A,B,2.6991172,Hydrogen bonds
LYS30,THR500,A,B,1.8780726,Non-bonded contacts
LYS30,THR500,A,B,3.565082,Non-bonded contacts
LYS30,THR500,A,B,3.308785,Non-bonded contacts
LYS30,THR500,A,B,3.869406,Non-bonded contacts
LYS30,THR500,A,B,3.55006,Non-bonded contacts
LYS30,THR500,A,B,3.7690685,Non-bonded contacts
LYS30,THR500,A,B,2.7105732,Non-bonded contacts
LYS30,THR500,A,B,3.527292,Non-bonded contacts
LYS30,THR500,A,B,3.6142933,Non-bonded contacts
LYS30,THR500,A,B,3.802868,Non-bonded contacts
LYS30,THR500,A,B,3.501043,Non-bonded contacts
LYS30,ASN501,A,B,3.767831,Non-bonded contacts
LYS30,ASN501,A,B,3.6902554,Non-bonded contacts
LYS30,ASN501,A,B,3.8059387,Non-bonded contacts
LYS30,ASN501,A,B,3.9241898,Non-bonded contacts
LYS30,ASN501,A,B,3.8367429,Non-bonded contacts
LYS30,ASN501,A,B,2.945913,Non-bonded contacts
LYS30,ASN501,A,B,3.442194,Hydrogen bonds
LYS30,ASN501,A,B,3.1044564,Non-bonded contacts
LYS30,ASN501,A,B,3.89099,Non-bonded contacts
LYS30,ASN501,A,B,3.7613907,Non-bonded contacts
LYS30,ASN501,A,B,3.1000326,Non-bonded contacts
LYS30,ASN501,A,B,3.9390635,Non-bonded contacts
LYS30,ASN501,A,B,3.8134701,Non-bonded contacts
GLY16,TYR505,A,B,3.7690854,Non-bonded contacts
GLY16,TYR505,A,B,3.4468408,Non-bonded contacts
LEU17,TYR505,A,B,3.8240304,Non-bonded contacts
GLY16,TYR505,A,B,3.474266,Non-bonded contacts
GLY16,TYR505,A,B,3.5776248,Non-bonded contacts
GLY16,TYR505,A,B,3.581822,Non-bonded contacts
GLY16,TYR505,A,B,3.7842793,Non-bonded contacts

## Sheet: AM4 INTERACTIONS
protein_residue,peptide_residue,protein_chain,peptide_chain,distance,interaction_type
PHE25,ARG403,A,B,3.829301,Non-bonded contacts
PRO37,ARG403,A,B,3.8722892,Non-bonded contacts
PRO37,ARG403,A,B,3.9704306,Non-bonded contacts
PRO37,ARG403,A,B,2.972484,Hydrogen bonds
PRO37,ARG403,A,B,3.9385817,Non-bonded contacts
PRO37,ARG403,A,B,3.515883,Non-bonded contacts
PHE25,ARG403,A,B,3.7954402,Non-bonded contacts
PRO37,ARG403,A,B,3.1249666,Non-bonded contacts
PRO37,ARG403,A,B,2.0149806,Non-bonded contacts
PRO37,ARG403,A,B,3.2825534,Non-bonded contacts
THR36,LYS417,A,B,3.9721136,Non-bonded contacts
PRO37,LYS417,A,B,3.9229593,Non-bonded contacts
THR36,LYS417,A,B,3.1810615,Non-bonded contacts
THR36,LYS417,A,B,3.4418864,Non-bonded contacts
THR36,LYS417,A,B,3.4174366,Non-bonded contacts
THR36,LYS417,A,B,3.8918095,Non-bonded contacts
PRO37,LYS417,A,B,3.9619164,Non-bonded contacts
GLY22,LYS417,A,B,3.7923057,Non-bonded contacts
THR36,LYS417,A,B,3.3307729,Non-bonded contacts
THR36,LYS417,A,B,3.9595103,Non-bonded contacts
CYS35,LYS417,A,B,3.5809891,Non-bonded contacts
THR36,LYS417,A,B,3.9739861,Non-bonded contacts
ALA21,LYS417,A,B,3.980829,Non-bonded contacts
GLY22,LYS417,A,B,3.2823827,Non-bonded contacts
CYS35,LYS417,A,B,2.9684975,Hydrogen bonds
GLY22,LYS417,A,B,3.562751,Non-bonded contacts
GLY22,LYS417,A,B,2.7692597,Non-bonded contacts
THR36,LYS417,A,B,3.87693,Non-bonded contacts
THR36,LYS417,A,B,3.7518334,Non-bonded contacts
CYS35,LYS417,A,B,3.15304,Non-bonded contacts
CYS35,LYS417,A,B,1.9426469,Non-bonded contacts
THR36,LYS417,A,B,3.962655,Non-bonded contacts
ALA21,LYS417,A,B,3.132724,Non-bonded contacts
GLY22,LYS417,A,B,3.8061018,Non-bonded contacts
GLY22,LYS417,A,B,3.0105555,Non-bonded contacts
CYS35,LYS417,A,B,3.5162134,Non-bonded contacts
CYS35,LYS417,A,B,3.5014627,Non-bonded contacts
GLU3,TYR449,A,B,3.9069333,Non-bonded contacts
GLU3,TYR449,A,B,3.7077632,Non-bonded contacts
GLU3,TYR449,A,B,3.7052538,Non-bonded contacts
GLU3,TYR449,A,B,3.18446,Non-bonded contacts
GLU3,TYR449,A,B,3.8884654,Non-bonded contacts
GLU3,TYR449,A,B,3.4307628,Non-bonded contacts
GLU3,TYR449,A,B,3.9429986,Non-bonded contacts
GLU3,TYR449,A,B,3.4071941,Hydrogen bonds
ASN5,TYR449,A,B,3.5420938,Non-bonded contacts
THR36,TYR453,A,B,3.887284,Non-bonded contacts
THR36,TYR453,A,B,3.515709,Non-bonded contacts
HIS34,TYR453,A,B,3.5843375,Non-bonded contacts
HIS34,TYR453,A,B,3.8674917,Non-bonded contacts
HIS34,TYR453,A,B,3.5542178,Non-bonded contacts
HIS34,TYR453,A,B,3.168642,Non-bonded contacts
HIS34,TYR453,A,B,3.122579,Non-bonded contacts
HIS34,TYR453,A,B,2.6703851,Non-bonded contacts
HIS34,TYR453,A,B,3.8126066,Non-bonded contacts
PHE25,TYR453,A,B,3.796915,Non-bonded contacts
CYS35,LEU455,A,B,3.9142218,Non-bonded contacts
CYS35,LEU455,A,B,3.7485294,Non-bonded contacts
CYS35,LEU455,A,B,3.6914542,Non-bonded contacts
CYS35,LEU455,A,B,3.3983388,Non-bonded contacts
THR36,LEU455,A,B,3.7080007,Non-bonded contacts
CYS35,LEU455,A,B,3.8120394,Non-bonded contacts
CYS35,LEU455,A,B,3.6497962,Non-bonded contacts
CYS35,LEU455,A,B,3.702574,Non-bonded contacts
CYS35,LEU455,A,B,2.9447043,Non-bonded contacts
ASP20,PHE456,A,B,3.8504128,Non-bonded contacts
ASP20,PHE456,A,B,3.9390018,Non-bonded contacts
ALA21,PHE456,A,B,3.8466268,Hydrophobic interactions
ALA21,PHE456,A,B,3.5680788,Hydrophobic interactions
GLY22,PHE456,A,B,3.3419054,Non-bonded contacts
ALA21,PHE456,A,B,2.9151263,Hydrophobic interactions
ASP20,PHE456,A,B,3.3547494,Non-bonded contacts
CYS35,PHE456,A,B,3.9775357,Non-bonded contacts
ASP20,PHE456,A,B,3.8711479,Non-bonded contacts
ASP20,PHE456,A,B,3.9063237,Non-bonded contacts
CYS35,PHE456,A,B,3.6631587,Non-bonded contacts
ASP20,PHE456,A,B,3.9540598,Non-bonded contacts
ASP20,PHE456,A,B,3.3594816,Non-bonded contacts
CYS18,PHE456,A,B,3.7419043,Non-bonded contacts
ALA21,PHE456,A,B,3.9001653,Hydrophobic interactions
GLY22,PHE456,A,B,3.3868032,Non-bonded contacts
ALA21,PHE456,A,B,3.0102632,Hydrophobic interactions
ASP20,PHE456,A,B,3.8673346,Non-bonded contacts
ASP20,PHE456,A,B,3.6240668,Non-bonded contacts
CYS35,PHE456,A,B,3.4955182,Non-bonded contacts
CYS35,PHE456,A,B,3.383078,Non-bonded contacts
ASP20,PHE456,A,B,3.7502048,Non-bonded contacts
ASP20,PHE456,A,B,3.3406312,Non-bonded contacts
CYS18,PHE456,A,B,3.925405,Non-bonded contacts
ASP20,TYR473,A,B,3.930176,Non-bonded contacts
ASP20,TYR473,A,B,3.9765894,Non-bonded contacts
ASP20,TYR473,A,B,3.0896332,Non-bonded contacts
ASP20,TYR473,A,B,3.999399,Non-bonded contacts
ASP20,TYR473,A,B,3.974081,Non-bonded contacts
ASP20,TYR473,A,B,3.2524757,Non-bonded contacts
ASP20,ALA475,A,B,3.3291955,Non-bonded contacts
ARG31,GLU484,A,B,3.8451204,Salt bridges
LYS32,GLU484,A,B,3.6765409,Salt bridges
ARG31,GLU484,A,B,3.881541,Salt bridges
ARG31,GLU484,A,B,3.007267,Salt bridges
ARG31,GLU484,A,B,3.256323,Salt bridges
LYS32,GLU484,A,B,3.7998056,Salt bridges
ARG31,GLU484,A,B,3.8786042,Salt bridges
LYS32,GLU484,A,B,3.7047188,Salt bridges
LYS32,GLU484,A,B,3.1396265,Salt bridges
LYS32,GLU484,A,B,3.572185,Salt bridges
LYS32,GLU484,A,B,3.122807,Salt bridges
LYS32,GLY485,A,B,3.8007116,Non-bonded contacts
PRO17,GLY485,A,B,3.7117312,Non-bonded contacts
LYS32,GLY485,A,B,3.2716267,Non-bonded contacts
LYS32,GLY485,A,B,3.9759133,Non-bonded contacts
LYS32,GLY485,A,B,3.8598325,Non-bonded contacts
LYS32,GLY485,A,B,3.939942,Non-bonded contacts
LYS16,PHE486,A,B,3.3918364,Non-bonded contacts
PRO17,PHE486,A,B,3.9758987,Hydrophobic interactions
PRO17,PHE486,A,B,3.8926082,Hydrophobic interactions
LYS16,PHE486,A,B,3.9090815,Non-bonded contacts
LYS16,PHE486,A,B,3.4794605,Non-bonded contacts
LYS16,PHE486,A,B,3.3279204,Non-bonded contacts
LYS16,PHE486,A,B,2.4439683,Non-bonded contacts
LYS16,PHE486,A,B,3.8997495,Non-bonded contacts
LYS16,PHE486,A,B,3.8678873,Non-bonded contacts
LYS16,PHE486,A,B,3.2985258,Non-bonded contacts
PRO17,ASN487,A,B,3.2965724,Hydrogen bonds
PRO17,ASN487,A,B,3.9051204,Non-bonded contacts
PRO17,ASN487,A,B,3.3129156,Non-bonded contacts
PRO17,ASN487,A,B,3.4908414,Hydrogen bonds
PRO17,ASN487,A,B,2.6349125,Non-bonded contacts
PRO17,ASN487,A,B,3.3720758,Non-bonded contacts
PRO17,ASN487,A,B,3.3446045,Non-bonded contacts
PRO17,ASN487,A,B,2.9339387,Non-bonded contacts
LYS32,TYR489,A,B,3.928835,Non-bonded contacts
PRO17,TYR489,A,B,3.9261792,Non-bonded contacts
CYS18,TYR489,A,B,3.700488,Non-bonded contacts
CYS18,TYR489,A,B,3.492063,Non-bonded contacts
PRO17,TYR489,A,B,2.9260812,Non-bonded contacts
PRO17,TYR489,A,B,3.7454882,Non-bonded contacts
ASP20,TYR489,A,B,3.6126294,Non-bonded contacts
ASP20,TYR489,A,B,3.3896666,Non-bonded contacts
CYS18,TYR489,A,B,3.989279,Non-bonded contacts
CYS18,TYR489,A,B,3.9606152,Non-bonded contacts
CYS18,TYR489,A,B,3.8482633,Non-bonded contacts
PRO17,TYR489,A,B,3.6569211,Non-bonded contacts
ASP20,TYR489,A,B,3.3172038,Non-bonded contacts
ASP20,TYR489,A,B,2.611077,Hydrogen bonds
ASP20,TYR489,A,B,3.282614,Hydrogen bonds
CYS18,TYR489,A,B,3.9137528,Non-bonded contacts
LYS19,TYR489,A,B,3.264323,Non-bonded contacts
CYS18,TYR489,A,B,3.4996936,Non-bonded contacts
CYS18,TYR489,A,B,3.8293164,Non-bonded contacts
PRO17,TYR489,A,B,3.4805973,Hydrogen bonds
ASP20,TYR489,A,B,3.418391,Non-bonded contacts
ASP20,TYR489,A,B,3.8363295,Non-bonded contacts
ASP20,TYR489,A,B,2.3854284,Non-bonded contacts
ASP20,TYR489,A,B,1.6605858,Non-bonded contacts
ASP20,TYR489,A,B,2.5360827,Non-bonded contacts
CYS18,TYR489,A,B,3.617888,Non-bonded contacts
LYS19,TYR489,A,B,3.8558707,Non-bonded contacts
LYS19,TYR489,A,B,2.918681,Non-bonded contacts
CYS18,TYR489,A,B,3.7688622,Non-bonded contacts
CYS18,TYR489,A,B,3.9759495,Non-bonded contacts
ARG31,PHE490,A,B,3.8821425,Non-bonded contacts
HIS34,GLN493,A,B,3.5218709,Non-bonded contacts
HIS34,GLN493,A,B,3.3534741,Non-bonded contacts
HIS34,GLN493,A,B,3.7529004,Non-bonded contacts
HIS34,GLN493,A,B,3.4818454,Non-bonded contacts
HIS34,GLN493,A,B,3.709926,Non-bonded contacts
HIS34,GLN493,A,B,3.8450043,Non-bonded contacts
HIS34,GLN493,A,B,3.986933,Non-bonded contacts
HIS34,GLN493,A,B,3.8559706,Non-bonded contacts
ARG31,GLN493,A,B,3.7688942,Non-bonded contacts
ARG31,GLN493,A,B,3.7339468,Non-bonded contacts
HIS34,GLN493,A,B,3.460384,Non-bonded contacts
HIS34,GLN493,A,B,3.8577328,Non-bonded contacts
HIS34,GLN493,A,B,3.4112115,Non-bonded contacts
HIS34,GLN493,A,B,3.0255241,Hydrogen bonds
HIS34,GLN493,A,B,3.525185,Non-bonded contacts
ARG31,GLN493,A,B,3.1335635,Non-bonded contacts
ARG31,GLN493,A,B,3.1724513,Hydrogen bonds
ARG31,GLN493,A,B,3.3663435,Non-bonded contacts
LYS32,GLN493,A,B,3.1639652,Hydrogen bonds
ARG31,GLN493,A,B,3.6365469,Non-bonded contacts
HIS34,GLN493,A,B,3.7267401,Non-bonded contacts
ARG31,GLN493,A,B,3.7519424,Non-bonded contacts
ARG31,GLN493,A,B,3.3965647,Non-bonded contacts
ARG31,GLN493,A,B,3.7087245,Non-bonded contacts
HIS34,GLN493,A,B,2.8239613,Non-bonded contacts
HIS34,GLN493,A,B,3.0218332,Non-bonded contacts
HIS34,GLN493,A,B,2.466352,Non-bonded contacts
HIS34,GLN493,A,B,3.2412493,Non-bonded contacts
HIS34,GLN493,A,B,2.0817647,Non-bonded contacts
HIS34,GLN493,A,B,3.3732522,Non-bonded contacts
HIS34,GLN493,A,B,2.745167,Non-bonded contacts
ARG31,GLN493,A,B,3.5155928,Non-bonded contacts
ARG31,GLN493,A,B,3.7334292,Non-bonded contacts
LYS32,GLN493,A,B,3.260121,Non-bonded contacts
CYS33,GLN493,A,B,3.7671645,Non-bonded contacts
HIS34,GLN493,A,B,3.0621748,Non-bonded contacts
HIS34,GLN493,A,B,3.221678,Non-bonded contacts
HIS34,GLN493,A,B,3.7498286,Non-bonded contacts
HIS34,GLN493,A,B,3.6202435,Non-bonded contacts
CYS33,GLN493,A,B,3.9552362,Non-bonded contacts
ARG31,GLN493,A,B,2.4176965,Non-bonded contacts
ARG31,GLN493,A,B,2.541827,Non-bonded contacts
ARG31,GLN493,A,B,2.6435926,Non-bonded contacts
LYS32,GLN493,A,B,2.4615836,Non-bonded contacts
ARG31,GLN493,A,B,3.3226762,Non-bonded contacts
CYS33,GLN493,A,B,3.9270346,Non-bonded contacts
HIS34,GLN493,A,B,3.795185,Non-bonded contacts
ARG31,GLN493,A,B,3.9253705,Non-bonded contacts
LYS32,GLN493,A,B,3.6604052,Non-bonded contacts
GLU3,SER494,A,B,3.7226527,Non-bonded contacts
HIS34,SER494,A,B,3.8281531,Non-bonded contacts
HIS34,SER494,A,B,3.5073202,Non-bonded contacts
HIS34,SER494,A,B,3.2217984,Non-bonded contacts
HIS34,SER494,A,B,3.1164286,Hydrogen bonds
HIS34,SER494,A,B,2.5414696,Non-bonded contacts
GLU3,SER494,A,B,3.2971396,Non-bonded contacts
GLU3,SER494,A,B,3.5935268,Non-bonded contacts
HIS34,SER494,A,B,3.7032123,Non-bonded contacts
GLU3,SER494,A,B,2.8996387,Non-bonded contacts
HIS34,SER494,A,B,3.267921,Non-bonded contacts
GLU3,SER494,A,B,3.9623644,Non-bonded contacts
PHE25,TYR495,A,B,3.9002528,Non-bonded contacts
PHE25,GLY496,A,B,3.5806086,Non-bonded contacts
VAL6,GLY496,A,B,3.4044363,Non-bonded contacts
PHE25,GLY496,A,B,3.1336434,Non-bonded contacts
PHE25,GLY496,A,B,3.7987766,Non-bonded contacts
PHE25,GLY496,A,B,2.6198597,Non-bonded contacts
VAL6,GLN498,A,B,3.8970673,Non-bonded contacts
VAL6,GLN498,A,B,3.3738265,Non-bonded contacts
VAL6,GLN498,A,B,3.8548844,Non-bonded contacts
VAL6,GLN498,A,B,3.211598,Non-bonded contacts
VAL6,GLN498,A,B,3.326786,Non-bonded contacts
VAL6,GLN498,A,B,3.6190789,Non-bonded contacts
LYS7,THR500,A,B,3.7321792,Non-bonded contacts
LYS7,THR500,A,B,3.873257,Non-bonded contacts
LYS7,THR500,A,B,3.2255268,Non-bonded contacts
LYS7,THR500,A,B,3.3081982,Non-bonded contacts
LYS7,THR500,A,B,2.611576,Non-bonded contacts
LYS7,THR500,A,B,2.9432235,Hydrogen bonds
LYS7,THR500,A,B,2.4603786,Non-bonded contacts
LYS7,ASN501,A,B,3.9838774,Non-bonded contacts
LYS7,ASN501,A,B,3.4388132,Non-bonded contacts
LYS7,ASN501,A,B,2.975954,Non-bonded contacts
LYS7,ASN501,A,B,3.7366002,Non-bonded contacts
LYS7,ASN501,A,B,3.3857496,Non-bonded contacts
LYS7,ASN501,A,B,2.9290032,Non-bonded contacts
LYS7,ASN501,A,B,3.5850146,Non-bonded contacts
LYS7,ASN501,A,B,3.5117953,Non-bonded contacts
LYS7,ASN501,A,B,3.9227161,Non-bonded contacts
LYS7,ASN501,A,B,3.3303547,Non-bonded contacts
LYS7,ASN501,A,B,3.5426567,Non-bonded contacts
LYS7,ASN501,A,B,3.610024,Non-bonded contacts
LYS7,ASN501,A,B,2.8036635,Non-bonded contacts
VAL6,ASN501,A,B,3.9496078,Non-bonded contacts
LYS7,ASN501,A,B,3.9692268,Non-bonded contacts
VAL6,ASN501,A,B,3.7356899,Non-bonded contacts
LYS7,ASN501,A,B,2.9304724,Non-bonded contacts
LYS7,ASN501,A,B,3.4549704,Non-bonded contacts
LYS7,ASN501,A,B,3.327266,Non-bonded contacts
LYS7,ASN501,A,B,2.6861463,Hydrogen bonds
LYS7,ASN501,A,B,1.768312,Non-bonded contacts
VAL6,ASN501,A,B,3.3738966,Non-bonded contacts
VAL6,ASN501,A,B,3.7764144,Non-bonded contacts
VAL6,ASN501,A,B,3.65861,Non-bonded contacts
VAL6,ASN501,A,B,2.9745288,Non-bonded contacts
LYS7,GLY502,A,B,3.2636294,Non-bonded contacts
LYS7,GLY502,A,B,2.5008402,Non-bonded contacts
LYS7,GLY502,A,B,3.9027023,Non-bonded contacts
LYS7,GLY502,A,B,3.4868283,Non-bonded contacts
LYS7,GLY502,A,B,3.7355843,Non-bonded contacts
ARG24,TYR505,A,B,3.3029282,Non-bonded contacts
ARG24,TYR505,A,B,3.8033175,Non-bonded contacts
ARG24,TYR505,A,B,3.5824814,Non-bonded contacts
ARG24,TYR505,A,B,3.840458,Non-bonded contacts
ARG24,TYR505,A,B,2.5984352,Non-bonded contacts
ARG24,TYR505,A,B,3.5581744,Non-bonded contacts
ARG24,TYR505,A,B,2.9756033,Non-bonded contacts
ARG24,TYR505,A,B,2.8027868,Non-bonded contacts
ARG24,TYR505,A,B,3.789116,Non-bonded contacts
ARG24,TYR505,A,B,3.7595212,Non-bonded contacts

## Sheet: AM5 INTERACTIONS
protein_residue,peptide_residue,protein_chain,peptide_chain,distance,interaction_type
ASN64,ARG403,A,B,3.5173635,Non-bonded contacts
ASN64,ARG403,A,B,3.4530063,Non-bonded contacts
ASN64,ARG403,A,B,3.9394186,Non-bonded contacts
ASN64,ARG403,A,B,3.5684614,Non-bonded contacts
ASN64,ARG403,A,B,3.6016562,Non-bonded contacts
CYS12,ARG403,A,B,3.9414954,Non-bonded contacts
ASN64,ARG403,A,B,3.876161,Non-bonded contacts
ASN64,ARG403,A,B,2.9046342,Hydrogen bonds
ASN64,ARG403,A,B,3.4305623,Non-bonded contacts
ASN64,ARG403,A,B,3.6060762,Non-bonded contacts
THR13,ARG403,A,B,3.8432465,Non-bonded contacts
ASN64,ARG403,A,B,3.1080468,Non-bonded contacts
PHE15,ARG403,A,B,3.9979823,Non-bonded contacts
PHE15,ARG403,A,B,3.6923964,Non-bonded contacts
ASN64,ARG403,A,B,3.628284,Non-bonded contacts
CYS12,ARG403,A,B,2.9471817,Non-bonded contacts
ASN64,ARG403,A,B,3.5149984,Non-bonded contacts
ASN64,ARG403,A,B,2.3903313,Non-bonded contacts
ASN64,ARG403,A,B,3.7116294,Non-bonded contacts
THR13,ARG403,A,B,3.9447927,Non-bonded contacts
ASN64,ARG403,A,B,3.4624352,Non-bonded contacts
ASN64,ARG403,A,B,3.9847958,Non-bonded contacts
CYS63,ARG403,A,B,3.7622607,Non-bonded contacts
ASN64,ARG403,A,B,3.2224455,Non-bonded contacts
ASN64,ARG403,A,B,3.6337042,Non-bonded contacts
THR13,ARG403,A,B,3.6258214,Non-bonded contacts
CYS12,ARG403,A,B,3.328381,Non-bonded contacts
THR13,ARG403,A,B,3.3663144,Non-bonded contacts
ARG62,ASP405,A,B,3.7077484,Salt bridges
ASN64,ASP405,A,B,2.892417,Non-bonded contacts
ASN64,ASP405,A,B,3.8056047,Non-bonded contacts
ASN64,ASP405,A,B,3.1712394,Non-bonded contacts
ASN64,ASP405,A,B,3.6217961,Non-bonded contacts
ASN64,ASP405,A,B,3.5638099,Non-bonded contacts
ARG62,ASP405,A,B,3.7941427,Salt bridges
ASN64,ASP405,A,B,3.665105,Non-bonded contacts
ASN64,ASP405,A,B,3.4913492,Non-bonded contacts
ARG62,ASP405,A,B,3.8661911,Salt bridges
ARG62,ASP405,A,B,3.3632486,Salt bridges
ARG62,ASP405,A,B,2.3886762,Salt bridges
ASN64,ASP405,A,B,2.593826,Non-bonded contacts
ASN64,ASP405,A,B,3.5650177,Non-bonded contacts
ASN64,ASP405,A,B,3.279341,Non-bonded contacts
ASN64,ASP405,A,B,3.7927163,Non-bonded contacts
ASN64,ASP405,A,B,3.9184654,Non-bonded contacts
ARG62,ASP405,A,B,3.4375117,Salt bridges
ARG62,ASP405,A,B,2.4921467,Salt bridges
ASN64,ASP405,A,B,3.9406047,Non-bonded contacts
ARG62,ASP405,A,B,3.5514278,Salt bridges
ARG62,ASP405,A,B,3.4764562,Hydrogen bonds
ARG62,ASP405,A,B,2.7181768,Salt bridges
ASN64,ASP405,A,B,3.5512142,Non-bonded contacts
ASN64,ASP405,A,B,3.8221474,Non-bonded contacts
ARG62,ASP405,A,B,3.4195182,Salt bridges
ARG62,ASP405,A,B,2.7451534,Hydrogen bonds
ARG62,ASP405,A,B,1.6911042,Salt bridges
ASN64,ASP405,A,B,3.7153146,Non-bonded contacts
ASN64,ASP405,A,B,3.952711,Non-bonded contacts
ARG62,ASP405,A,B,3.5145755,Salt bridges
ARG62,ASP405,A,B,3.2629387,Salt bridges
ARG62,ASP405,A,B,2.6388242,Hydrogen bonds
ARG62,ASP405,A,B,1.5822538,Salt bridges
ASN64,ASP405,A,B,2.0818052,Non-bonded contacts
ASN64,ASP405,A,B,3.7519026,Non-bonded contacts
ASN64,ASP405,A,B,2.9813726,Hydrogen bonds
ASN64,ASP405,A,B,3.8053198,Non-bonded contacts
ASN64,ASP405,A,B,3.5588965,Non-bonded contacts
ARG62,ASP405,A,B,3.5247054,Salt bridges
ARG62,ASP405,A,B,2.8184173,Salt bridges
ASN64,GLU406,A,B,3.746759,Non-bonded contacts
ARG62,ARG408,A,B,3.565739,Non-bonded contacts
ARG62,ARG408,A,B,3.778234,Non-bonded contacts
ARG62,ARG408,A,B,3.5703738,Non-bonded contacts
ARG62,ARG408,A,B,2.638691,Non-bonded contacts
ARG62,ARG408,A,B,3.986967,Non-bonded contacts
ARG62,ARG408,A,B,3.8015745,Non-bonded contacts
ARG62,ARG408,A,B,3.9331546,Non-bonded contacts
ASN64,GLN409,A,B,3.631098,Non-bonded contacts
ASN64,GLN409,A,B,3.6986742,Non-bonded contacts
LEU10,GLY416,A,B,3.962122,Non-bonded contacts
LEU10,LYS417,A,B,3.7556105,Non-bonded contacts
LEU10,LYS417,A,B,3.5993845,Non-bonded contacts
LEU10,LYS417,A,B,3.5054455,Non-bonded contacts
ASP8,LYS417,A,B,3.1330774,Salt bridges
ASP8,LYS417,A,B,3.1010008,Salt bridges
LEU10,LYS417,A,B,3.4912434,Non-bonded contacts
ASP9,LYS417,A,B,2.8806517,Hydrogen bonds
ASP9,LYS417,A,B,3.071905,Salt bridges
ASP8,LYS417,A,B,2.5788875,Hydrogen bonds
ASP8,LYS417,A,B,3.6015723,Salt bridges
ASP9,LYS417,A,B,3.4455574,Salt bridges
ASP9,LYS417,A,B,2.6750011,Hydrogen bonds
ASP9,LYS417,A,B,3.1862645,Salt bridges
ASP9,LYS417,A,B,3.1191852,Salt bridges
ASP8,LYS417,A,B,3.1632624,Salt bridges
ASP8,LYS417,A,B,3.963035,Salt bridges
ASP9,LYS417,A,B,3.4565575,Salt bridges
ASP9,LYS417,A,B,2.3614378,Salt bridges
ASP8,LYS417,A,B,3.9794497,Salt bridges
LEU10,LYS417,A,B,3.9143095,Non-bonded contacts
LEU10,LYS417,A,B,3.3886561,Non-bonded contacts
LEU10,LYS417,A,B,2.5488927,Non-bonded contacts
ASP9,LYS417,A,B,3.9873633,Salt bridges
ASP9,LYS417,A,B,2.8749475,Salt bridges
ASP9,LYS417,A,B,3.4145358,Salt bridges
ASP8,LYS417,A,B,3.7200828,Salt bridges
ASP9,LYS417,A,B,2.8149612,Salt bridges
ASP8,LYS417,A,B,1.5854216,Salt bridges
ASP8,LYS417,A,B,2.6359024,Salt bridges
ASP9,LYS417,A,B,2.6235669,Salt bridges
ASP9,LYS417,A,B,2.476232,Salt bridges
ASP8,LYS417,A,B,3.1692584,Salt bridges
LEU10,LYS417,A,B,3.6980107,Non-bonded contacts
LEU10,LYS417,A,B,3.5967722,Non-bonded contacts
ASP9,LYS417,A,B,2.148232,Salt bridges
ASP9,LYS417,A,B,2.7195106,Salt bridges
ASP8,LYS417,A,B,3.1673167,Salt bridges
ASP9,LYS417,A,B,3.7781677,Salt bridges
ASP9,LYS417,A,B,2.6982179,Salt bridges
ASP9,TYR421,A,B,3.4745698,Non-bonded contacts
ASP9,TYR421,A,B,3.2440917,Non-bonded contacts
ASP9,TYR421,A,B,2.7103696,Hydrogen bonds
ASP9,TYR421,A,B,3.6775055,Non-bonded contacts
ASP9,TYR421,A,B,3.71414,Non-bonded contacts
ASP9,TYR421,A,B,1.7568024,Non-bonded contacts
ASP9,TYR421,A,B,2.7600725,Non-bonded contacts
ASP9,TYR421,A,B,3.506847,Non-bonded contacts
ARG18,GLY446,A,B,3.459921,Non-bonded contacts
ARG18,GLY446,A,B,2.780858,Non-bonded contacts
ARG18,GLY446,A,B,3.7135546,Non-bonded contacts
ARG18,GLY446,A,B,3.814427,Non-bonded contacts
ARG18,GLY446,A,B,3.8711953,Non-bonded contacts
ARG18,GLY446,A,B,3.5908103,Non-bonded contacts
ARG18,GLY446,A,B,1.6815767,Non-bonded contacts
ARG18,GLY446,A,B,2.6485744,Hydrogen bonds
ARG18,GLY446,A,B,2.6731222,Non-bonded contacts
ARG18,GLY446,A,B,3.441085,Non-bonded contacts
ARG18,GLY446,A,B,3.388606,Hydrogen bonds
ARG18,GLY447,A,B,3.8807943,Non-bonded contacts
ARG18,GLY447,A,B,3.5004728,Non-bonded contacts
TYR21,TYR449,A,B,3.9338303,Non-bonded contacts
ARG18,TYR449,A,B,2.9125772,Non-bonded contacts
ARG18,TYR449,A,B,3.5039268,Non-bonded contacts
ARG18,TYR449,A,B,3.6938689,Non-bonded contacts
TYR21,TYR449,A,B,3.9548168,Non-bonded contacts
TYR21,TYR449,A,B,3.6782386,Non-bonded contacts
TYR21,TYR449,A,B,3.7082448,Non-bonded contacts
ARG18,TYR449,A,B,3.8386633,Non-bonded contacts
ARG18,TYR449,A,B,3.7042923,Non-bonded contacts
ARG18,TYR449,A,B,2.9873097,Non-bonded contacts
ARG18,TYR449,A,B,3.522577,Non-bonded contacts
ARG18,TYR449,A,B,3.9985175,Non-bonded contacts
TYR21,TYR449,A,B,3.8572764,Non-bonded contacts
ARG18,TYR449,A,B,3.218754,Non-bonded contacts
TYR21,TYR449,A,B,3.8952036,Non-bonded contacts
ARG18,TYR449,A,B,3.8819435,Non-bonded contacts
ARG18,TYR449,A,B,3.938239,Non-bonded contacts
TYR21,TYR449,A,B,3.6342435,Non-bonded contacts
GLY17,TYR449,A,B,3.0182834,Hydrogen bonds
GLY17,TYR449,A,B,3.2538607,Non-bonded contacts
GLY17,TYR449,A,B,3.5048583,Non-bonded contacts
ARG18,TYR449,A,B,2.8376842,Hydrogen bonds
ARG18,TYR449,A,B,1.9204904,Non-bonded contacts
CYS16,TYR449,A,B,3.8498902,Non-bonded contacts
GLY17,TYR449,A,B,2.7509768,Non-bonded contacts
TYR21,TYR449,A,B,3.9257557,Non-bonded contacts
CYS16,TYR449,A,B,3.7414076,Non-bonded contacts
GLY17,TYR449,A,B,2.38594,Non-bonded contacts
GLY17,TYR449,A,B,2.6430006,Non-bonded contacts
GLY17,TYR449,A,B,3.288708,Non-bonded contacts
ARG18,TYR449,A,B,2.99031,Non-bonded contacts
ARG18,TYR449,A,B,2.197229,Non-bonded contacts
CYS16,TYR449,A,B,3.751795,Non-bonded contacts
CYS16,TYR449,A,B,3.0695546,Non-bonded contacts
GLY17,TYR449,A,B,2.4041739,Non-bonded contacts
ASP9,LEU455,A,B,3.2201107,Hydrogen bonds
ASP8,LEU455,A,B,3.5304723,Non-bonded contacts
ASP8,LEU455,A,B,3.972382,Non-bonded contacts
ASP8,LEU455,A,B,3.7832057,Non-bonded contacts
ASP8,LEU455,A,B,3.7007813,Non-bonded contacts
ASP8,LEU455,A,B,3.744105,Non-bonded contacts
PHE14,LEU455,A,B,3.4795475,Hydrophobic interactions
PHE14,LEU455,A,B,3.786123,Hydrophobic interactions
ASP9,PHE456,A,B,3.5941095,Non-bonded contacts
ASP9,PHE456,A,B,3.8984683,Non-bonded contacts
ASP8,PHE456,A,B,3.9385583,Non-bonded contacts
ASP9,PHE456,A,B,3.540332,Non-bonded contacts
ASP9,PHE456,A,B,3.8638003,Non-bonded contacts
ASP8,PHE456,A,B,3.5166268,Non-bonded contacts
ASP8,PHE456,A,B,3.7312467,Non-bonded contacts
LYS29,PHE456,A,B,3.7793727,Non-bonded contacts
ILE7,PHE456,A,B,3.7715917,Hydrophobic interactions
LYS29,PHE456,A,B,3.5572374,Non-bonded contacts
ASP8,PHE456,A,B,3.4532435,Non-bonded contacts
ASP8,PHE456,A,B,3.6825397,Non-bonded contacts
ARG54,SER477,A,B,3.9115174,Non-bonded contacts
ARG54,SER477,A,B,3.3752294,Non-bonded contacts
ARG54,SER477,A,B,3.683709,Non-bonded contacts
ARG54,SER477,A,B,3.7540202,Non-bonded contacts
ARG54,SER477,A,B,3.9123127,Non-bonded contacts
ARG54,SER477,A,B,2.919923,Non-bonded contacts
ARG54,SER477,A,B,3.959946,Non-bonded contacts
ARG54,SER477,A,B,3.3573616,Non-bonded contacts
ARG54,SER477,A,B,3.7695844,Non-bonded contacts
ARG54,SER477,A,B,2.7316937,Hydrogen bonds
ARG54,SER477,A,B,1.7328421,Non-bonded contacts
ARG54,SER477,A,B,3.1852188,Non-bonded contacts
ARG54,SER477,A,B,3.014165,Non-bonded contacts
ARG54,SER477,A,B,2.5870473,Non-bonded contacts
ARG54,SER477,A,B,2.732309,Non-bonded contacts
ARG54,SER477,A,B,3.7694287,Non-bonded contacts
ARG54,SER477,A,B,3.2238095,Non-bonded contacts
ARG54,SER477,A,B,2.3222635,Non-bonded contacts
ARG54,SER477,A,B,3.6229146,Non-bonded contacts
LYS28,GLU484,A,B,3.9210372,Salt bridges
LYS28,GLU484,A,B,3.7921953,Salt bridges
LYS28,GLU484,A,B,3.8688564,Salt bridges
LYS28,GLU484,A,B,3.7729924,Salt bridges
LYS28,GLU484,A,B,3.5501325,Salt bridges
LYS28,GLU484,A,B,3.8502998,Salt bridges
LYS28,GLU484,A,B,3.3103495,Salt bridges
LYS28,GLU484,A,B,3.3310678,Salt bridges
LYS28,GLU484,A,B,3.313476,Salt bridges
LYS28,GLU484,A,B,3.7859497,Salt bridges
LYS28,GLU484,A,B,3.594881,Salt bridges
LYS28,GLU484,A,B,3.5505898,Salt bridges
LYS28,GLU484,A,B,3.1915998,Salt bridges
LYS28,GLY485,A,B,3.9517565,Non-bonded contacts
LYS28,GLY485,A,B,2.8793774,Hydrogen bonds
LYS28,GLY485,A,B,3.2076943,Non-bonded contacts
GLY30,GLY485,A,B,3.963646,Non-bonded contacts
LYS28,GLY485,A,B,3.4249194,Non-bonded contacts
LYS29,GLY485,A,B,3.5802505,Non-bonded contacts
LYS29,GLY485,A,B,3.325274,Non-bonded contacts
LYS29,GLY485,A,B,3.5755024,Non-bonded contacts
GLY30,GLY485,A,B,3.602664,Non-bonded contacts
GLY30,GLY485,A,B,3.8598747,Non-bonded contacts
LYS28,GLY485,A,B,3.8092291,Non-bonded contacts
LYS28,GLY485,A,B,2.8590915,Hydrogen bonds
LYS28,GLY485,A,B,3.4720764,Non-bonded contacts
LYS28,GLY485,A,B,2.2994847,Non-bonded contacts
PRO52,PHE486,A,B,3.5338094,Hydrophobic interactions
PRO52,PHE486,A,B,3.5766702,Hydrophobic interactions
PRO52,PHE486,A,B,3.3201625,Hydrophobic interactions
PRO52,PHE486,A,B,3.9107814,Hydrophobic interactions
ARG54,PHE486,A,B,3.8773663,Non-bonded contacts
ARG54,PHE486,A,B,3.803818,Non-bonded contacts
ARG54,ASN487,A,B,3.6696696,Non-bonded contacts
ARG54,ASN487,A,B,3.5666094,Non-bonded contacts
ARG54,ASN487,A,B,3.7811275,Non-bonded contacts
ARG54,ASN487,A,B,3.5824914,Non-bonded contacts
ARG54,ASN487,A,B,2.8153527,Hydrogen bonds
ARG54,ASN487,A,B,3.4266531,Non-bonded contacts
ARG54,ASN487,A,B,3.7619905,Non-bonded contacts
ARG54,ASN487,A,B,3.150813,Non-bonded contacts
VAL55,ASN487,A,B,3.8056269,Non-bonded contacts
ARG54,ASN487,A,B,3.509249,Non-bonded contacts
ARG54,ASN487,A,B,3.3077285,Non-bonded contacts
VAL55,ASN487,A,B,3.4738882,Hydrogen bonds
VAL55,ASN487,A,B,3.91482,Non-bonded contacts
VAL55,ASN487,A,B,3.4291291,Non-bonded contacts
VAL55,ASN487,A,B,3.5886648,Non-bonded contacts
LYS29,ASN487,A,B,3.3154511,Non-bonded contacts
LYS29,ASN487,A,B,3.9316986,Non-bonded contacts
ARG54,ASN487,A,B,3.4887834,Non-bonded contacts
ARG54,ASN487,A,B,3.3301098,Non-bonded contacts
ARG54,ASN487,A,B,3.0135796,Non-bonded contacts
ARG54,ASN487,A,B,1.8588144,Non-bonded contacts
ARG54,ASN487,A,B,2.5562277,Non-bonded contacts
VAL55,ASN487,A,B,3.3940213,Non-bonded contacts
VAL55,ASN487,A,B,3.7394598,Non-bonded contacts
LYS28,CYS488,A,B,2.9974096,Hydrogen bonds
LYS29,TYR489,A,B,3.9772122,Non-bonded contacts
LYS29,TYR489,A,B,3.906643,Non-bonded contacts
LYS29,TYR489,A,B,3.8091972,Non-bonded contacts
LYS29,TYR489,A,B,3.3768752,Non-bonded contacts
LYS29,TYR489,A,B,3.751915,Non-bonded contacts
LYS29,TYR489,A,B,3.6543882,Non-bonded contacts
LYS29,TYR489,A,B,3.979393,Non-bonded contacts
LYS29,TYR489,A,B,3.774258,Non-bonded contacts
LYS29,TYR489,A,B,3.6875207,Non-bonded contacts
LYS29,TYR489,A,B,3.7473404,Non-bonded contacts
LYS29,TYR489,A,B,3.8846793,Non-bonded contacts
LYS29,TYR489,A,B,3.6448214,Non-bonded contacts
SER56,TYR489,A,B,3.7183847,Non-bonded contacts
LYS29,TYR489,A,B,3.8703327,Non-bonded contacts
SER56,TYR489,A,B,3.4843807,Hydrogen bonds
SER56,TYR489,A,B,2.5443695,Non-bonded contacts
VAL55,TYR489,A,B,3.5098848,Non-bonded contacts
VAL55,TYR489,A,B,3.7484002,Non-bonded contacts
VAL55,TYR489,A,B,3.4546764,Non-bonded contacts
VAL55,TYR489,A,B,3.7776952,Non-bonded contacts
SER56,TYR489,A,B,3.8203542,Non-bonded contacts
SER56,TYR489,A,B,2.9780943,Non-bonded contacts
VAL55,TYR489,A,B,3.2517982,Non-bonded contacts
VAL55,TYR489,A,B,3.560508,Non-bonded contacts
VAL55,TYR489,A,B,3.6495678,Non-bonded contacts
VAL55,TYR489,A,B,3.3223834,Non-bonded contacts
TYR21,GLN493,A,B,3.9746778,Non-bonded contacts
TYR21,GLN493,A,B,3.8521957,Non-bonded contacts
TYR21,GLN493,A,B,3.8113244,Non-bonded contacts
TYR21,GLN493,A,B,3.6471093,Non-bonded contacts
GLU25,GLN493,A,B,3.344286,Non-bonded contacts
TYR21,GLN493,A,B,3.952152,Non-bonded contacts
PHE14,GLN493,A,B,3.762143,Non-bonded contacts
PHE14,GLN493,A,B,3.6530027,Non-bonded contacts
GLU25,GLN493,A,B,3.5251327,Non-bonded contacts
GLU25,GLN493,A,B,3.7719562,Non-bonded contacts
GLU25,GLN493,A,B,2.7842069,Hydrogen bonds
GLU25,GLN493,A,B,2.7878282,Non-bonded contacts
GLU25,GLN493,A,B,3.1676326,Non-bonded contacts
GLU25,GLN493,A,B,1.8157555,Non-bonded contacts
PHE14,GLN493,A,B,3.9655223,Non-bonded contacts
GLU25,GLN493,A,B,3.47024,Non-bonded contacts
TYR21,SER494,A,B,2.9158442,Non-bonded contacts
TYR21,SER494,A,B,2.8324103,Hydrogen bonds
TYR21,SER494,A,B,3.9223173,Non-bonded contacts
TYR21,SER494,A,B,3.349418,Non-bonded contacts
TYR21,SER494,A,B,3.5007095,Non-bonded contacts
TYR21,SER494,A,B,2.8875895,Non-bonded contacts
TYR21,SER494,A,B,3.430546,Non-bonded contacts
PHE15,SER494,A,B,3.969094,Non-bonded contacts
TYR21,SER494,A,B,1.9642541,Non-bonded contacts
TYR21,SER494,A,B,2.742677,Hydrogen bonds
TYR21,SER494,A,B,3.588865,Non-bonded contacts
TYR21,SER494,A,B,3.9431398,Non-bonded contacts
TYR21,SER494,A,B,3.863368,Non-bonded contacts
TYR21,SER494,A,B,3.9588816,Non-bonded contacts
TYR21,SER494,A,B,2.192243,Non-bonded contacts
TYR21,SER494,A,B,1.9132377,Non-bonded contacts
TYR21,SER494,A,B,3.0378938,Non-bonded contacts
TYR21,SER494,A,B,3.419675,Non-bonded contacts
PHE15,TYR495,A,B,3.6986425,Non-bonded contacts
PHE15,GLY496,A,B,3.956866,Non-bonded contacts
PHE15,GLY496,A,B,3.6392791,Non-bonded contacts
PHE15,GLY496,A,B,3.7856414,Non-bonded contacts
CYS16,GLY496,A,B,3.7790182,Non-bonded contacts
PHE15,GLY496,A,B,3.7243056,Non-bonded contacts
PHE15,GLY496,A,B,3.9517117,Non-bonded contacts
CYS16,GLY496,A,B,3.6258068,Non-bonded contacts
PHE15,GLY496,A,B,3.3450015,Non-bonded contacts
PHE15,GLY496,A,B,3.0195727,Non-bonded contacts
PHE15,GLY496,A,B,3.6546304,Non-bonded contacts
PHE15,GLY496,A,B,3.6369321,Non-bonded contacts
PHE15,GLY496,A,B,3.6049294,Non-bonded contacts
PHE15,GLY496,A,B,3.0969582,Non-bonded contacts
PHE15,GLY496,A,B,3.897208,Non-bonded contacts
PHE15,GLY496,A,B,2.9555151,Non-bonded contacts
PHE15,GLY496,A,B,3.3972042,Non-bonded contacts
PHE15,GLY496,A,B,3.6494343,Non-bonded contacts
PHE15,GLY496,A,B,3.3484273,Non-bonded contacts
PHE15,PHE497,A,B,3.9601994,Hydrophobic interactions
PHE15,PHE497,A,B,3.9580607,Hydrophobic interactions
GLY17,GLN498,A,B,3.4754434,Non-bonded contacts
ASN44,GLN498,A,B,3.9096375,Non-bonded contacts
ASN44,GLN498,A,B,3.8618028,Non-bonded contacts
ASN44,GLN498,A,B,3.434028,Non-bonded contacts
CYS16,GLN498,A,B,3.4671614,Hydrogen bonds
TRP38,GLN498,A,B,3.7733169,Non-bonded contacts
GLY17,GLN498,A,B,3.4433877,Non-bonded contacts
GLY17,GLN498,A,B,3.9912271,Non-bonded contacts
GLY17,GLN498,A,B,3.0542047,Non-bonded contacts
GLY17,GLN498,A,B,3.9081907,Non-bonded contacts
ASN44,GLN498,A,B,3.7957144,Non-bonded contacts
ASN44,GLN498,A,B,3.5961783,Non-bonded contacts
ASN44,GLN498,A,B,3.5585053,Non-bonded contacts
TRP38,GLN498,A,B,3.4772723,Non-bonded contacts
TRP38,GLN498,A,B,3.4435117,Non-bonded contacts
ASN44,GLN498,A,B,3.5214045,Non-bonded contacts
ASN44,GLN498,A,B,3.7133896,Non-bonded contacts
ASN44,GLN498,A,B,2.8652568,Non-bonded contacts
CYS16,GLN498,A,B,2.5126884,Non-bonded contacts
GLY17,GLN498,A,B,3.6093514,Non-bonded contacts
GLY17,GLN498,A,B,3.0104728,Non-bonded contacts
CYS16,GLN498,A,B,3.3821487,Non-bonded contacts
TRP38,THR500,A,B,3.405141,Non-bonded contacts
TRP38,THR500,A,B,3.9826982,Non-bonded contacts
TRP38,THR500,A,B,3.9802449,Non-bonded contacts
TRP38,THR500,A,B,3.6589108,Non-bonded contacts
TRP38,THR500,A,B,3.317975,Non-bonded contacts
TRP38,THR500,A,B,2.7634962,Non-bonded contacts
TRP38,THR500,A,B,2.3993704,Non-bonded contacts
TRP38,THR500,A,B,3.569175,Non-bonded contacts
PHE15,ASN501,A,B,3.5599627,Non-bonded contacts
PHE15,ASN501,A,B,3.0134516,Non-bonded contacts
PHE15,ASN501,A,B,3.7592623,Non-bonded contacts
PHE15,ASN501,A,B,2.903304,Non-bonded contacts
PHE15,ASN501,A,B,3.804695,Non-bonded contacts
PHE15,ASN501,A,B,3.2055159,Non-bonded contacts
PHE15,ASN501,A,B,2.782278,Non-bonded contacts
PHE15,ASN501,A,B,3.8416104,Non-bonded contacts
ASN64,GLY504,A,B,3.297048,Non-bonded contacts
ASN64,GLY504,A,B,3.8910797,Non-bonded contacts
ASN64,GLY504,A,B,2.9311793,Non-bonded contacts
ASN64,GLY504,A,B,3.7310836,Non-bonded contacts
ASN64,GLY504,A,B,3.0612562,Hydrogen bonds
ASN64,GLY504,A,B,3.7563365,Non-bonded contacts
ASN64,GLY504,A,B,2.1540537,Non-bonded contacts
ASN64,GLY504,A,B,3.639094,Non-bonded contacts
PHE15,TYR505,A,B,3.2341025,Non-bonded contacts
PHE15,TYR505,A,B,3.637943,Non-bonded contacts
PHE15,TYR505,A,B,3.9070895,Non-bonded contacts
PHE15,TYR505,A,B,3.6353233,Non-bonded contacts
PHE15,TYR505,A,B,3.6665158,Non-bonded contacts
PHE15,TYR505,A,B,3.801436,Non-bonded contacts
ASN44,TYR505,A,B,3.4388857,Non-bonded contacts
ASN64,TYR505,A,B,3.6911924,Non-bonded contacts
PHE15,TYR505,A,B,3.5419834,Non-bonded contacts
PHE15,TYR505,A,B,3.3896527,Non-bonded contacts
PHE15,TYR505,A,B,3.7880523,Non-bonded contacts
PHE15,TYR505,A,B,3.48853,Non-bonded contacts
PHE15,TYR505,A,B,3.8672872,Non-bonded contacts
PHE15,TYR505,A,B,3.7309294,Non-bonded contacts
TYR42,TYR505,A,B,3.360316,Non-bonded contacts
GLY43,TYR505,A,B,3.5735235,Non-bonded contacts
ASN44,TYR505,A,B,2.7664196,Non-bonded contacts
ASN44,TYR505,A,B,3.6835504,Non-bonded contacts
ASN64,TYR505,A,B,3.0715337,Non-bonded contacts
PHE15,TYR505,A,B,3.644103,Non-bonded contacts
PHE15,TYR505,A,B,3.9656177,Non-bonded contacts
PHE15,TYR505,A,B,3.7837262,Non-bonded contacts
TYR42,TYR505,A,B,3.4744616,Non-bonded contacts
ASN44,TYR505,A,B,3.1968052,Non-bonded contacts
ASN64,TYR505,A,B,3.3321388,Non-bonded contacts
TYR42,TYR505,A,B,3.937745,Non-bonded contacts
TYR42,TYR505,A,B,2.7209156,Hydrogen bonds
ASN44,TYR505,A,B,3.4331298,Non-bonded contacts
THR13,TYR505,A,B,2.907282,Non-bonded contacts
ASN64,TYR505,A,B,3.5489745,Non-bonded contacts
THR13,TYR505,A,B,3.806629,Non-bonded contacts
TYR42,TYR505,A,B,3.0011249,Non-bonded contacts
GLY43,TYR505,A,B,3.7943752,Non-bonded contacts
TYR42,TYR505,A,B,1.7808925,Non-bonded contacts
GLY43,TYR505,A,B,3.7237024,Non-bonded contacts
ASN44,TYR505,A,B,2.9399323,Non-bonded contacts
ASN44,TYR505,A,B,3.6417248,Non-bonded contacts
THR13,TYR505,A,B,2.9111724,Non-bonded contacts
THR13,TYR505,A,B,3.78678,Non-bonded contacts
